# Supplementary material for: Genetic Markers of Genome Rearrangements in Helicobacter pylori
Source: Microorganisms. 2021 Mar 17;9(3):621. doi: 10.3390/microorganisms9030621 (PMC8002640; doi:10.3390/microorganisms9030621)
Supplement: Supplementary file 1 [file microorganisms-09-00621-s001.zip]

Archive with 9 entries (9 files):
- Supplementary_files/Supplementary file1_Figure S1.pdf
- Supplementary_files/Supplementary file2_Table S1.xlsx
- Supplementary_files/Supplementary file3_Figure S2.pdf
- Supplementary_files/Supplementary file4_Figure S3.pdf
- Supplementary_files/Supplementary file5_Figure S4.pdf
- Supplementary_files/Supplementary file6_Table S2.xlsx
- Supplementary_files/Supplementary file7_Figure S5.pdf
- Supplementary_files/Supplementary file8_Figure S6.pdf
- Supplementary_files/Supplementary file9_Table S3.xlsx
