# Supplementary material for: Genetic Markers of Genome Rearrangements in Helicobacter pylori
Source: Microorganisms. 2021 Mar 17;9(3):621. doi: 10.3390/microorganisms9030621 (PMC8002640; doi:10.3390/microorganisms9030621)
Supplement: Supplementary file 1 [file microorganisms-09-00621-s001.zip › Supplementary_files/Supplementary file2_Table S1.xlsx]

## Sheet: Sheet1
	Inversion	Corresponding Breakpoints (BrPs)	BrPs_Labels			BrPs_Labels	East Asia	South America	North America	Europe	Australia	India	Africa	Unknown
	R1	236|632	B1			B1	3	0	2	4	0	0	0	0
		237|633	B2			B2	3	0	2	4	0	0	0	0
	R2	588|302	B3			B3	3	0	2	4	0	0	0	0
		587|301	B4			B4	3	0	2	4	0	0	0	0
	R3	924|947 OR 933|947	B5 or B6			B5	3	0	2	4	0	0	0	0
		934|948	B7			B6	0	1	2	3	2	1	0	0
	R4	924|947	B5			B7	3	1	4	7	2	1	0	0
		925|845	B8			B8	3	0	2	4	0	0	0	0
	R5	925|845 OR 933|845	B8 or B31			B9	3	0	2	4	0	0	0	0				Strians with unknown geographical location
		844|932 OR 836|933	B9 or B10			B10	0	1	0	0	0	0	1	0
	R6	312|530	B11			B11	13	2	3	3	3	1	0	2
		313|531	B12			B12	13	2	3	3	3	1	0	2
	R7	826|30	B13			B13	4	0	0	1	0	0	0	0
		825|848	B14			B14	4	0	1	1	0	0	0	0
	R8	826|30	B13			B15	4	0	0	1	0	0	0	0
		29|847	B15			B16	6	2	0	0	0	0	0	1
	R9	390|428	B16			B17	6	2	0	0	0	0	0	1
		391|429	B17			B18	1	1	2	3	0	0	1	0
	R10	416|420	B18			B19	1	1	2	3	0	0	1	0
		417|421	B19			B20	1	1	2	3	0	0	1	0
	R11	854|858	B20			B21	1	1	2	3	0	0	1	0
		855|859	B21			B22	14	0	0	0	0	0	0	2
	R12	818|30	B22			B23	14	0	0	0	0	0	0	2
		817|29	B23			B24	15	0	0	0	0	0	0	2
	R13	13|844	B24			B25	15	0	0	0	0	0	0	2
		14|845	B25			B26	6	0	0	0	0	0	0	1
	R14	49|75	B26			B27	6	0	0	0	0	0	0	1
		48|74	B27			B28	1	0	0	0	0	0	1	0
	R15	328|324	B28			B29	1	0	0	1	0	0	0	0
		325|329 OR 560|325	B32 or B45			B30	1	0	0	1	0	0	0	0
	R16	765|773	B29			B31	0	0	0	0	0	0	2	0
		766|774	B30			B32	0	0	0	0	0	0	2	0
	R17	228|587	B33			B33	0	0	0	0	3	0	0	0
		229|588	B34			B34	0	0	0	0	3	0	0	0
	R18	669|859	B35			B35	0	0	0	0	3	0	0	0
		670|858	B36			B36	0	0	0	0	3	0	0	0
	R19	29|826	B37			B37	0	0	0	0	3	0	0	0
		740|30	B38			B38	0	0	0	0	3	0	0	0
	R20	740|30	B38			B39	0	0	0	0	3	0	0	0
		848|825	B39			B40	0	0	0	0	3	0	0	0
	R21	740|30	B38			B41	4	0	0	0	0	0	0	0
		847|739	B40			B42	4	0	0	0	0	0	0	0
	R22	933|29	B41			B43	0	0	0	0	0	0	2	0
		30|934	B42			B44	0	0	0	0	0	0	2	0
	R23	817|717	B43			B45	1	0	0	0	0	0	0	0
		818|934	B44			B46	0	0	1	0	0	0	0	0
	R24	587|846	B46			B47	0	0	1	0	0	0	0	0
		847|826	B47			B48	0	0	1	0	0	0	0	0
	R25	847|826	B47			B49	0	0	1	0	0	0	0	0
		845|588	B48			B50	0	0	1	0	0	0	0	0
	R26	847|826	B47			B51	0	1	0	0	0	0	0	0
		825|848	B14			B52	0	1	0	0	0	0	0	0
	R27	587|846	B46			B53	1	0	0	0	0	0	0	0
		845|588	B48			B54	1	0	0	0	0	0	0	0
	R28	111|669	B49			B55	0	0	0	0	0	1	0	0
		112|670	B50			B56	0	0	0	0	0	1	0	0
	R29	858|925	B51			B57	0	0	0	0	0	1	0	0
		933|924	B52			B58	0	0	0	0	0	1	0	0
	R30	212|619	B53			B59	0	0	0	0	0	1	0	0
		213|620	B54			B60	0	1	0	0	0	0	0	0
	R31	111|134	B55			B61	1	0	0	0	0	0	0	0
		112|700	B56			B62	1	0	0	0	0	0	0	0
	R32	111|134	B55			B63	1	0	0	0	0	0	0	0
		699|133	B57			B64	1	0	0	0	0	0	0	0
	R33	847|933	B58			B65	1	0	0	0	0	0	0	0
		848|934	B59			B66	1	0	0	0	0	0	0	0
	R34	836|933	B10			B67	1	0	0	0	0	0	0	0
		837|934	B60			B68	1	0	0	0	0	0	0	0
	R35	173|646	B61			B69	1	0	0	0	0	0	0	0
		172|645	B62			B70	1	0	0	0	0	0	0	0
	R36	869|924	B63			B71	0	1	0	0	0	0	0	0
		870|925	B64			B72	4	0	0	0	0	0	0	0
	R37	561|468	B65			B73	0	0	0	0	0	0	2	0
		329|469	B66			B74	0	0	0	0	0	0	2	0
	R38	560|325	B45			B75	0	0	1	0	0	0	0	0
		329|469	B66
	R39	126|924	B67
		127|925	B68
	R40	4|742	B69
		5|741	B70
	R41	933|924	B52
		859|934	B71
	*	740|57, 931|845	B72, B75
	*	238|57	B73
	**	718|846	B74
	*	Single gene transposition
	**	2 gene inverse transposition
