# Supplementary material for: Genetic Markers of Genome Rearrangements in Helicobacter pylori
Source: Microorganisms. 2021 Mar 17;9(3):621. doi: 10.3390/microorganisms9030621 (PMC8002640; doi:10.3390/microorganisms9030621)
Supplement: Supplementary file 1 [file microorganisms-09-00621-s001.zip › Supplementary_files/Supplementary file6_Table S2.xlsx]

## Sheet: Largest repeats
Accession	Strains	Genome size (Mb)	Number of inverted repeats	Maximum repeat length (bp)	Number of direct repeats	Maximum repeat length (bp)
NC_011498.1	P12	1.684	63	3331	279	3787
NC_000915.1	26695	1.667	83	3731	431	1890
NC_011333.1	G27	1.663	86	1953	434	4037
NC_012973.1	B38	1.576	84	2300	164	4134
NC_014256.1	B8	1.68	95	3237	241	3237
NC_014555.1	PeCan4	1.638	102	635	337	3329
NC_014560.1	SJM180	1.658	79	3113	384	2722
NC_017063.1	ELS37	1.669	121	1976	282	2851
NC_017354.1	52	1.568	51	2099	245	4254
NC_017355.1	v225d	1.595	102	2112	460	6183
NC_017357.1	908	1.549	45	122	74	182
NC_017358.1	Cuz20	1.635	114	490	571	4411
NC_017359.1	Sat464	1.567	77	786	624	4580
NC_017360.1	35A	1.566	67	1481	260	3618
NC_017361.1	SouthAfrica7	1.679	143	8041	342	3886
NC_017362.1	Lithuania75	1.64	66	2465	255	4901
NC_017365.1	F30	1.579	71	7642	288	755
NC_017366.1	F32	1.581	73	3984	272	2100
NC_017367.1	F57	1.609	37	1445	547	8033
NC_017368.1	F16	1.575	55	1330	303	10305
NC_017371.1	Gambia94/24	1.712	113	1644	544	8138
NC_017372.1	India7	1.675	93	2275	295	4004
NC_017374.1	2017	1.548	44	58	65	119
NC_017375.1	83	1.617	71	1232	333	2690
NC_017376.1	SNT49	1.61	51	1268	321	4163
NC_017378.1	Puno120	1.637	91	2121	394	7099
NC_017379.1	Puno135	1.646	61	269	380	4480
NC_017381.1	2018	1.562	41	54	62	115
NC_017733.1	HUP-B14	1.607	76	1042	238	7752
NC_017739.1	Shi417	1.665	108	981	416	6091
NC_017740.1	Shi169	1.616	128	2033	429	4603
NC_017741.1	Shi112	1.663	83	2032	320	3815
NC_017742.1	PeCan18	1.66	182	3371	537	2127
NC_017926.1	XZ274	1.656	72	1001	213	4834
NC_018937.1	Rif1	1.667	83	3731	432	1890
NC_018938.1	Rif2	1.667	83	3731	431	1890
NC_018939.1	26695	1.667	83	3731	431	1890
NC_019560.1	Aklavik117	1.636	86	1466	257	4181
NC_020508.1	OK113	1.595	51	2218	264	4171
NC_020509.1	OK310	1.595	45	1548	302	4013
NC_021215.3	UM032	1.593	65	1237	337	3819
NC_021216.3	UM299	1.594	61	1158	344	4002
NC_021217.3	UM037	1.692	459	2379	720	3364
NC_021218.3	UM066	1.658	74	7379	308	4042
NC_021882.2	UM298	1.594	61	1158	341	3819
NC_022130.1	SouthAfrica20	1.622	134	4076	295	3148
NC_022886.1	BM012A	1.66	153	3352	376	2033
NC_022911.1	BM012S	1.66	151	3352	359	2035
NZ_AP013354.1	26695-1	1.667	83	3731	429	1890
NZ_AP013355.1	26695-1CH	1.667	83	3731	426	1890
NZ_AP013356.1	26695-1CL	1.667	83	3731	425	1890
NZ_AP014523.1	NY40	1.697	78	1975	339	2299
NZ_AP014710.1	ML1	1.629	56	1057	337	1536
NZ_AP014712.1	ML3	1.635	53	2105	370	1272
NZ_CP006820.1	oki102	1.633	60	73	271	2230
NZ_CP006821.1	oki112	1.637	59	1006	308	2498
NZ_CP006822.1	oki128	1.553	127	3986	216	1912
NZ_CP006823.1	oki154	1.599	84	198	320	4909
NZ_CP006824.1	oki422	1.634	84	2230	271	2230
NZ_CP006825.1	oki673	1.595	96	170	208	4755
NZ_CP006826.1	oki828	1.6	86	205	291	4409
NZ_CP006827.1	oki898	1.634	62	1053	252	2230
NZ_CP007603.1	J166	1.65	64	2115	311	4681
NZ_CP007604.1	BM013A	1.604	69	1514	220	4531
NZ_CP007605.1	BM012B	1.659	150	2033	370	2035
NZ_CP007606.1	BM013B	1.604	70	1324	222	4531
NZ_CP010013.1	Hp238	1.586	50	1241	407	2432
NZ_CP010435.1	26695-1	1.667	83	3731	429	1890
NZ_CP010436.1	26695-1MET	1.667	83	3731	418	1890
NZ_CP011330.1	J99	1.698	91	2114	447	9135
NZ_CP012905.1	7C	1.631	98	812	231	2408
NZ_CP012907.1	29CaP	1.667	134	1218	238	2921
