# Supplementary material for: Genetic Markers of Genome Rearrangements in Helicobacter pylori
Source: Microorganisms. 2021 Mar 17;9(3):621. doi: 10.3390/microorganisms9030621 (PMC8002640; doi:10.3390/microorganisms9030621)
Supplement: Supplementary file 1 [file microorganisms-09-00621-s001.zip › Supplementary_files/Supplementary file9_Table S3.xlsx]

## Sheet: Inversions
		Inversion	Breakpoints [1st BrP], [2nd BrP]	Element around breakpoints (BrPs)
		R1	[B1], [B2]	[-], [IS]
		R2	[B3], [B4]	[IS {as IR}, GI], [IS {as IR}, GI]
		R3	[B5 or B6], [B7]	[IS {as IR}, Type II RM genes OR Type II RM genes], [Cell division genes]
		R4	[B5], [B8]	[IS {as IR}, Type II RM genes], [Type I RMS gene(s)]
		R5	[B8 or B31], [B9 or B10]	[Type I RMS gene(s) OR Type II RM genes], [Type I S gene OR Type II R gene]
		R6	[B11], [B12]	[IR or DR], [IR or DR]
		R7	[B13], [B14]	[Type II RM gene {as IR}, DR], [Type II RM gene {as IR}, DR]
		R8	[B13], [B15]	[Type II RM gene {as IR}, DR], [DR]
		R9	[B16], [B17]	[IR], [IR]
		R10	[B18], [B19]	[Type II RM gene(s)], [-]
		R11	[B20], [B21]	[DR], [DR or IR or GI or -]
		R12	[B22], [B23]	[Type II RM gene(s)], [Type II RM gene(s)]
		R13	[B24], [B25]	[Type III RM gene(s)], [Endonuclease]
		R14	[B26], [B27]	[Integrase gene], [Virulence gene]
		R15	[B28], [B32 or B45]	[Virulence gene], [-]
		R16	[B29], [B30]	[IR], [IR]
		R17	[B33], [B34]	[IR], [IR, IS, GI]
		R18	[B35], [B36]	[IR], [IR, IS, GI]
		R19	[B37], [B38]	[DR], [DR, IS, GI]
		R20	[B38], [B39]	[IR], [IR]
		R21	[B38], [B40]	[IR], [IR]
		R22	[B41], [B42]	[DNA Methyltransferase], [DNA Methyltransferase, IS]
		R23	[B43], [B44]	[DNA Methyltransferase], [Restriction Endonuclease, GI]
		R24	[B46], [B47]	-
		R25	[B47], [B48]	[DR], [DR]
		R26	[B47], [B14]	[DR, Type II RM gene], [DR, Type II R gene]
		R27	[B46], [B48]	[DR], [DR]
		R28	[B49], [B50]	[IR, IS, Type II M gene, GI], [IR, IS, Type II R gene]
		R29	[B51], [B52]	[IR, Type I RMS gene], [IR, Type I S gene]
		R30	[B53], [B54]	[IS], [GI]
		R31	[B55], [B56]	[-], [Type II M gene]
		R32	[B55], [B57]	-
		R33	[B58], [B59]	[-], [GI]
		R34	[B10], [B60]	[Type II R gene], [Type II M gene]
		R35	[B61], [B62]	[DNA Methyltransferase], [DNA Methyltransferase]
		R36	[B63], [B64]	[Virulence gene], [Virulence gene, GI]
		R37	[B65], [B66]	[IR, Type I S gene], [IR, Type I S gene]
		R38	[B45], [B66]	[IR], [IR]
		R39	[B67], [B68]	[RM genes], [Virulence genes]
		R40	[B69], [B70]	[IR], [IR]
		R41	[B52], [B71]	[Type I S gene], [-]
				IR: Inverted Repeats
				DR: Direct Repeats
				IS: Insertion Sequence
				GI: Genomic Island
				RMS: Restriction Modification System

## Sheet: Region_specific
Breakpoints	Strains	Region	Element present around Breakpoints				Breakpoints	Strains	Region	Element present around Breakpoints				Breakpoints	Strains	Region	Element present around Breakpoints
	oki673	EA	Direct Repeat					BM012A	AU	Direct Repeat,Type II RM genes					O(SouthAfrica7)	AF	-
														238|57
	oki154	EA	Direct Repeat				29|826	BM012S	AU	Direct Repeat,Type II RM genes					n(SouthAfrica20)	AF	-
740|57
	oki828	EA	Direct Repeat					BM012B	AU	Direct Repeat,Type II RM genes
	oki128	EA	Direct Repeat
															O(SouthAfrica7)	AF	Direct Repeat
														325|329
								BM012A	AU	Direct Repeat					n(SouthAfrica20)	AF	Direct Repeat
	oki673	EA	DNA methyltransferase				847|739	BM012S	AU	Direct Repeat
	oki154	EA	DNA methyltransferase					BM012B	AU	Direct Repeat
933|29															O(SouthAfrica7)	AF	-
	oki828	EA	DNA methyltransferase											817|717
															n(SouthAfrica20)	AF	-
	oki128	EA	DNA methyltransferase
								BM012A	AU	IS607, IS608, Genomic Island present
							670|858	BM012S	AU	IS607, IS608, Genomic Island present
															O(SouthAfrica7)	AF	Direct Repeat
	oki673	EA	Type II RM genes, IS606					BM012B	AU	IS607, IS608, Genomic Island present				718|846
															n(SouthAfrica20)	AF	Direct Repeat
	oki154	EA	Type II RM genes, IS606
30|934
	oki828	EA	Type II RM genes, IS606
								BM012A	AU	Type II R gene, Inverted repeat
	oki128	EA	Type II RM genes, IS606												O(SouthAfrica7)	AF	Type II RM genes
							848|825	BM012S	AU	Type II R gene, Inverted repeat				933|845
															n(SouthAfrica20)	AF	Type II RM genes
								BM012B	AU	Type II R gene, Inverted repeat
															O(SouthAfrica7)	AF	Type II M gene
								BM012A	AU	Type II M gene, IS607, Genomic Island present				818|934
															n(SouthAfrica20)	AF	Type II RM genes, Genomic Island present
							740|30	BM012S	AU	Type II M gene, IS607, Genomic Island present
								BM012B	AU	Type II M gene, IS607, Genomic Island present
								BM012A	AU	Inverted Repeat
							228|587	BM012S	AU	Inverted Repeat
								BM012B	AU	Inverted Repeat
								BM012A	AU	IS607, Genomic Island present, Virulence gene
							229|588	BM012S	AU	IS607, Genomic Island present, Virulence gene
								BM012B	AU	IS607, Genomic Island present, Virulence gene
								BM012A	AU	Inverted Repeat
							669|859	BM012S	AU	Inverted Repeat
								BM012B	AU	Inverted Repeat

## Sheet: Strain_specific
Breakpoints	Strains	Region	Element present around Breakpoints
173|646	UM037	East Asia	Type II RM genes
172|645	UM037	East Asia	pseudo(DNA methyltransferase)
561|468	UM037	East Asia	Type I S gene as an inverted repeat
329|469	UM037	East Asia	Type I S gene as an inverted repeat
560|325	UM037	East Asia	Direct repeat, conjugal transfer protein TrbL
869|924	UM037	East Asia	cagY like protein
870|925	UM037	East Asia	Type II RM genes, Genomic Island present
126|924	UM066	East Asia	RM genes
127|925	UM066	East Asia	Virulence genes (VirB4, VirB7, VirB9, VirB11)
212|619	F32	East Asia	IS605
213|620	F32	East Asia	Genomic Island present
4|742	oki128	East Asia	Inverted Repeat
5|741	oki128	East Asia	Inverted Repeat
837|934	PeCan18	South America	Type II M, Type III RM genes
858|925	v225d	South America	Type I RMS genes
933|924	v225d	South America	Type I S gene
859|934	v225d	South America	-
931|845	Aklavik117	North America	Inverted Repeat, Genomic Island present
587|846	J166	North America	Direct repeat
847|826	J166	North America	Type II RM genes
845|588	J166	North America	Direct repeat
111|669	ELS37	North America	Type II M gene, IS606 as inverted repeat, Genomic Island present
112|670	ELS37	North America	Type II R gene, IS606 as inverted repeat
111|134	India7	India	Type II M gene
699|133	India7	India	Direct repeat
112|700	India7	India	-
847|933	India7	India	-
848|934	India7	India	Direct repeat
